# Supplementary material for: Long-term survival outcomes of allo-HCT in AML with fludarabine/melphalan conditioning and tacrolimus/sirolimus GVHD prophylaxis
Source: Bone Marrow Transplant. 2025 Nov 18;61(1):82–91. doi: 10.1038/s41409-025-02738-4 (PMC12819140; doi:10.1038/s41409-025-02738-4)
Supplement: Supplementary file 3 — Supplementary Table 1 [file 41409_2025_2738_MOESM3_ESM.xlsx]

## Sheet: Supplementary Table 1
Supplementary Table 1. Patient and Transplant Characteristics by Age Group (<70 vs ≥70 years)
	<70 (N=294)	70+ (N=48)	Total (N=342)	P-value
Age at HCT, years
Median (Range)	61 (23-69)	71 (70-78)	63 (23-78)
Recipient sex				0.014
Male	140 (47.6%)	32 (66.7%)	172 (50.3%)
Female	154 (52.4%)	16 (33.3%)	170 (49.7%)
Female donor to male recipient				0.4
No	258 (87.8%)	40 (83.3%)	298 (87.1%)
Yes	36 (12.2%)	8 (16.7%)	44 (12.9%)
Donor age				0.1
Median (Range)	42 (18-73)	31 (19-77)	40 (18-77)
Disease status at HCT				0.16
CR1	216 (73.5%)	30 (62.5%)	246 (71.9%)
CR2	27 (9.2%)	9 (18.8%)	36 (10.5%)
CR3+	4 (1.4%)	0 (0%)	4 (1.2%)
Active Disease	47 (16%)	9 (18.8%)	56 (16.4%)
DRI				0.53
Low-Intermediate	182 (61.9%)	32 (66.7%)	214 (62.6%)
High-Very High	112 (38.1%)	16 (33.3%)	128 (37.4%)
Cytogenetics				0.7
NA	16 (.%)	0	16 (4.7%)
Favorable	8 (2.9%)	2 (4.2%)	10 (2.9%)
Intermediate	192 (69.1%)	35 (72.9%)	227 (66.4%)
Adverse	78 (28.1%)	11 (22.9%)	89 (26%)
AML type				0.027
Not available	16	0	16 (4.7%)
De Novo	181 (65.1%)	29 (60.4%)	210 (61.4%)
Secondary	72 (25.9%)	19 (39.6%)	91 (26.6%)
Transformed	25 (9%)	0 (0%)	25 (7.3%)
MRD status
Not available	250 (.%)	30 (.%)	280 (81.9%)
MRD-	31 (70.5%)	11 (61.1%)	42 (12.3%)
MRD+	13 (29.5%)	7 (38.9%)	20 (5.8%)
FLT3ITD
N/A	254 (86.4%)	44 (91.7%)	298 (87.1%)
Mutant	40 (13.6%)	4 (8.3%)	44 (12.9%)
NPM1
N/A	258 (87.8%)	43 (89.6%)	301 (88%)
Mutant	36 (12.2%)	5 (10.4%)	41 (12%)
IDH
N/A	273 (92.9%)	41 (85.4%)	314 (91.8%)
Mutant	21 (7.1%)	7 (14.6%)	28 (8.2%)
Karnofsky performance status %				0.97
80-100	276 (93.9%)	45 (93.8%)	321 (93.9%)
<80	18 (6.1%)	3 (6.3%)	21 (6.1%)
HCT comorbidity index				0.97
0	83 (28.2%)	14 (29.2%)	97 (28.4%)
1-2	88 (29.9%)	13 (27.1%)	101 (29.5%)
3-4	91 (31%)	15 (31.3%)	106 (31%)
5+	32 (10.9%)	6 (12.5%)	38 (11.1%)
Donor Type				0.004
MRD	133 (45.2%)	11 (22.9%)	144 (42.1%)
MUD	161 (54.8%)	37 (77.1%)	198 (57.9%)
ABO blood group compatibility				0.17
ABO compatible	158 (53.7%)	34 (70.8%)	192 (56.1%)
Minor mismatch (donor is O)	61 (20.7%)	7 (14.6%)	68 (19.9%)
Major mismatch (Recipient is O)	55 (18.7%)	5 (10.4%)	60 (17.5%)
Bidirectional (None are O)	20 (6.8%)	2 (4.2%)	22 (6.4%)
Donor/Recipient CMV serostatus				0.48
N/A	1	0	1 (0.3%)
D-/R-	30 (10.2%)	7 (14.6%)	37 (10.8%)
D-/R+	96 (32.8%)	18 (37.5%)	114 (33.3%)
D+/R-	28 (9.6%)	2 (4.2%)	30 (8.8%)
D+/R+	139 (47.4%)	21 (43.8%)	160 (46.8%)
Stem cell source
Peripheral Blood Stem Cells	294 (100%)	48 (100%)	342 (100%)
AML indicates acute myeloid leukemia; CMV, cytomegalovirus; CR, complete remission; DRI, disease risk index; HCT, hematopoietic cell transplantation; MRD, minimum residual disease
